# Supplementary material for: Cutaneous Malignancies in Tattoos, a Case Series of Six Patients
Source: Curr Oncol. 2021 Nov 15;28(6):4721–37. doi: 10.3390/curroncol28060398 (PMC8628776; doi:10.3390/curroncol28060398)
Supplement: Supplementary file 1 [file curroncol-28-00398-s001.zip]

Archive with 1 entries (1 files):
- curroncol-1335067-supplementary.pdf
